# Supplementary material for: Evaluation of Aspergillus niger Six Constitutive Strong Promoters by Fluorescent-Auxotrophic Selection Coupled with Flow Cytometry: A Case for Citric Acid Production
Source: J Fungi (Basel). 2022 May 26;8(6):568. doi: 10.3390/jof8060568 (PMC9224621; doi:10.3390/jof8060568)
Supplement: Supplementary file 1 [file jof-08-00568-s001.zip]

Archive with 1 entries (1 files):
- jof-1706358-supplementary.pdf
